# Supplementary material for: Resveratrol Improves Endothelial Function by A PREP1-Mediated Pathway in Mouse Aortic Endothelial Cells
Source: Int J Mol Sci. 2023 Jul 25;24(15):11891. doi: 10.3390/ijms241511891 (PMC10419093; doi:10.3390/ijms241511891)
Supplement: Supplementary file 1 [file ijms-24-11891-s001.zip]

Archive with 1 entries (1 files):
- ijms-2490517-supplementary.pdf
